# Supplementary material for: Plasmon-Enhanced Ultraviolet Luminescence in Colloid Solutions and Nanostructures Based on Aluminum and ZnO Nanoparticles
Source: Nanomaterials (Basel). 2022 Nov 17;12(22):4051. doi: 10.3390/nano12224051 (PMC9696599; doi:10.3390/nano12224051)
Supplement: Supplementary file 1 [file nanomaterials-12-04051-s001.zip]

Archive with 1 entries (1 files):
- nanomaterials-2017828-supplementary.pdf
